# Supplementary material for: Stigmatizing attitudes towards depression among university students in Syria
Source: PLoS One. 2022 Sep 15;17(9):e0273483. doi: 10.1371/journal.pone.0273483 (PMC9477282; doi:10.1371/journal.pone.0273483)
Supplement: S1 File — (ZIP) [file pone.0273483.s002.zip]

Archive with 3 entries (2 files):
- Supporting Information/
- Supporting Information/data analysis.sav
- Supporting Information/The questionaire.docx
